# Supplementary material for: Predicting VO2max in Children and Adolescents Aged between 6 and 17 Using Physiological Characteristics and Participation in Sport Activities: A Cross-Sectional Study Comparing Different Regression Models Stratified by Gender
Source: Children (Basel). 2022 Dec 9;9(12):1935. doi: 10.3390/children9121935 (PMC9776983; doi:10.3390/children9121935)
Supplement: Supplementary file 1 [file children-09-01935-s001.zip]

Archive with 1 entries (1 files):
- children-2003744-supplementary.pdf
